# Supplementary material for: An evaluation of the effect of equine-facilitated psychotherapy on patients with substance use disorders
Source: PLoS One. 2023 Jun 28;18(6):e0286867. doi: 10.1371/journal.pone.0286867 (PMC10306210; doi:10.1371/journal.pone.0286867)
Supplement: S1 Data — (XLSX) [file pone.0286867.s001.xlsx]

## Sheet: oba soubory
klient (ČZU číslo)	skupina	DG MKN 10	do začátku hipo	do konce hipo	hospitalizace	zkušenost s hipo	týdně HIPO	měsičně HIPO	min 1 HIPO	zkušenost-koně	má zvíře?	problémy?	HoNOS	měření	Nadměrně aktivní, agresivní, rušivé nebo agitované chování	Úmyslné sebepoškozování	Problémy s alkoholem nebo užíváním drog	Kognitivní problémy	Tělesná nemoc nebo postižení	Problémy spojené s halucinacemi a bludy	Problémny s depresivní náladou	Jiné psychické problémy a poruchy chování		Problémy se vztahy	Problémy s každodenními činnostmi	Problémy s podmínkami bydlení	Problémy se zapojením se a dalšími činnostmi	Celkové skóre (10)	Celkové skóre (12)	Endex závažnosti	měření	Nadměrně aktivní, agresivní, rušivé nebo agitované chování	Úmyslné sebepoškozování	Problémy s alkoholem nebo užíváním drog	Kognitivní problémy	Tělesná nemoc nebo postižení	Problémy spojené s halucinacemi a bludy	Problémny s depresivní náladou	Jiné psychické problémy a poruchy chování		Problémy se vztahy	Problémy s každodenními činnostmi	Problémy s podmínkami bydlení	Problémy se zapojením se a dalšími činnostmi	Celkové skóre (10)	Celkové skóre (12)	Endex závažnosti	AQoL	Číslo měření
1	1	F102	73	122	2	3	1	4	120	3	1	0		Před	1	0	4	0	0	0	1	2	D	2	0	9	9	10	12	Moderate	Poté	0	0	4	0	0	0	0	1	D	1	0	9	9	6	7.2	Moderate		Před
2	1	F102	31	80	1	3	1	4	120	4	3	0		Před	0	0	4	0	0	0	1	1	B	1	0	9	9	7	8.4	Moderate	Poté	0	0	4	0	1	0	1	1	B	0	0	9	9	7	8.4	Moderate		Před
3	1	F102	18	67	2	2	1	4	120	2	1	0		Před	0	0	4	1	0	0	1	1	D	1	0	9	9	8	9.6	Moderate	Poté	0	0	4	0	1	0	1	1	D	1	0	9	9	8	9.6	Moderate		Před
4	1	F102	81	130	1	4	1	4	120	2	1	0		Před	0	0	4	1	0	0	2	2	B	1	0	9	9	10	12	Moderate	Poté	0	0	4	1	1	0	2	2	B	1	0	9	9	11	13.2	Moderate		Před
5	1	F102	8	50	3	3	1	4	120	2	1	0		Před	1	0	4	1	0	0	2	2	D	2	0	9	9	12	14.4	Moderate	Poté	0	0	4	0	0	0	1	1	D	1	0	9	9	7	8.4	Moderate		Před
6	1	F102	37	86	1	4	1	4	120	3	1	0		Před	1	0	4	2	1	0	1	1	D	1	0	9	9	11	13.2	Moderate	Poté	0	0	4	1	0	0	0	0	X	1	0	9	9	6	7.2	Moderate		Před
7	1	F102	60	116	1	4	1	4	120	2	1	1		Před	1	0	4	2	2	0	0	0	X	3	0	9	9	12	14.4	Severe	Poté	0	0	4	2	2	0	0	0	X	2	0	9	9	10	12	Moderate		Před
8	1	F102	14	42	1	4	1	4	120	2	3	0		Před	1	0	3	1	0	0	0	2	B	1	0	0	9	8	8.72727	Moderate	Poté	0	0	3	0	0	0	0	1	B	1	0	9	9	5	6	Moderate		Před
9	1	F102	11	42	2	3	1	4	120	2	1	0		Před	1	0	3	1	0	0	1	1	D	2	0	4	9	9	14.1818	Moderate	Poté	0	0	3	0	1	0	1	0	X	0	0	9	9	5	6	Moderate		Před
10	1	F102	93	121	3	4	1	4	120	3	1	0		Před	0	0	3	1	1	0	1	2	B	2	0	0	9	10	10.9091	Moderate		0	0	3	0	0	0	0	1	B	1	0	0	9	5	5.45455	Moderate		Před
11	1	F102	50	85	1	3	1	4	120	4	2	0		Před	0	0	3	2	2	0	1	2	B	1	0	9	9	11	13.2	Moderate	Poté	0	0	3	1	1	0	1	2	B	1	0	9	9	9	10.8	Moderate		Před
12	1	F192	58	107	2	3	1	4	120	1	1	0		Před	1	0	3	1	0	0	1	2	D	2	0	0	9	10	10.9091	Moderate	Poté	0	0	3	0	0	0	1	0	X	1	0	9	9	5	6	Moderate		Před
13	1	F192	53	102	1	4	1	4	120	2	2	0		Před	1	0	3	2	1	0	2	1	B	2	0	0	9	12	13.0909	Moderate	Poté	0	0																Před
14	1	F102	12	52	6	1	1	4	120	3	4	0		Před	1	1	4	1	2	0	2	2	H	2	0	9	9	15	18	Moderate	Poté	0	0	4	1	1	0	2	1	H	2	0	9	9	11	13.2	Moderate		Před
15	1	F102	90	134	1	3	1	4	120	3	1	1		Před	1	0	3	0	1	0	2	1	G	2	0	9	9	10	12	Moderate	Poté	1	0	3	0	0	0	1	0	X	1	0	9	9	6	7.2	Moderate		Před
16	1	F102	75	118	2	3	1	4	120	4	3	0		Před	1	1	4	0	1	0	1	1	B	1	0	9	9	10	12	Moderate	Poté	0	0	4	0	0	0	0	0	X	1	0	9	9	5	6	Moderate		Před
17	1	F102	37	80	2	1	1	4	120	1	1	0		Před	2	0	4	1	0	0	0	1	D	3	0	9	9	11	13.2	Severe	Poté	1	0	4	0	0	0	0	1	D	2	0	9	9	8	9.6	Moderate		Před
18	1	F102	36	64	1	1	1	4	120	1	3	0		Před	2	0	4	2	2	0	1	1	D	2	1	9	9	15	18	Moderate	Poté	0	0	4	1	2	0	0	0	X	2	1	9	9	10	12	Moderate		Před
19	1	F102	88	139	1	3	1	4	120	3	1	0		Před	1	0	4	0	1	0	1	1	B	1	0	9	9	9	10.8	Moderate	Poté	0	0	3	0	0	0	1	0	X	0	0	9	9	4	4.8	Moderate		Před
20	1	F102	22	78	1		1	4	120	3	1	1		Před	0	0	3	1	0	0	0	1	D	1	0	0	9	6	6.54545	Moderate	Poté	0	0	3	0	0	0	0	0	X	1	0	0	9	4	4.36364	Moderate		Před
21	1	F102	70	116	18	1	1	4	120	2	1	0		Před	1	0	3	0	0	0	1	2	D	2	0	4	9	9	14.1818	Moderate	Poté	0	0	3	0	0	0	0	0	X	1	0	4	9	4	8.72727	Moderate		Před
22	1	F102	10	39	1	3	1	4	120	4	2	1		Před	0	0	3	1	0	0	0	1	B	3	0	0	9	8	8.72727	Severe	Poté	0	0	3	0	1	0	1	2	B	1	0	9	9	8	9.6	Moderate		Před
23	1	F102	38	73	1	3	1	4	120	3	4	0		Před	0	0	3	0	0	0	1	1	B	1	0	0	9	6	6.54545	Moderate	Poté	0	0	3	0	0	0	1	1	B	1	0	0	9	6	6.54545	Moderate		Před
24	1	F102	22	60	1	3	1	4	120	1	1	0		Před	1	0	4	2	3	0	1	0	X	2	1	9	9	14	16.8	Severe	Poté	1	0	4	2	3	0	1	0	X	2	1	9	9	14	16.8	Severe		Před
25	1	F102	46	102	3	3	1	4	120	3	4	0		Před	1	1	4	0	1	0	2	2	H	1	0	9	9	12	14.4	Moderate	Poté	0	0	4	0	0	0	1	0	X	1	0	9	9	6	7.2	Moderate		Před
26	1	F102	7	36	3	3	1	4	120	2	3	0		Před	1	1	4	1	0	0	2	2	D	2	0	9	9	13	15.6	Moderate	Poté	0	1	4	1	0	0	1	1	D	2	0	9	9	10	12	Moderate		Před
27	1	F102	79	135	1	3	1	4	120	3	3	0		Před	0	0	3	1	0	0	0	1	B	0	1	0	9	6	6.54545	Moderate	Poté	1	0	3	0	0	0	0	1	B	0	0	0	9	5	5.45455	Moderate		Před
28	1	F102	15	50	1	3	1	4	120	3	1	0		Před	1	0	4	0	0	0	0	1	D	2	0	9	9	8	9.6	Moderate	Poté	0	0	4	0	0	0	0	1	D	2	0	9	9	7	8.4	Moderate		Před
29	1	F102	118		1	3	1	4	120	2	3	0		Před	0	0	4	1	0	0	0	1	D	1	0	9	9	7	8.4	Moderate	Poté	0	0	4	1	0	0	0	0	X	0	0	9	9	5	6	Moderate		Před
30	1	F102	15	50	3	4	1	4	120	4	3	0		Před	0	0	4	0	0	0	1	1	B	1	0	9	9	7	8.4	Moderate	Poté	1	0	4	0	0	0	1	2	D	2	0	9	9	10	12	Moderate		Před
31	1	F192	17	52	3	1	1	4	120	3	3	0		Před	1	0	4	1	0	0	1	2	D	2	0	9	9	11	13.2	Moderate	Poté	0	0	4	0	0	0	1	1	D	1	0	9	9	7	8.4	Moderate		Před
32	1	F102	115	150	1	4	1	4	120	2	4	0		Před	1	0	4	0	0	0	2	2	B	1	0	9	9	10	12	Moderate	Poté	1	0	4	0	0	0	1	2	B	1	0	9	9	9	10.8	Moderate		Před
33	1	F102	74	109	1	2	1	4	120	3	1	0		Před	0	0	4	0	0	0	1	1	D	1	0	9	9	7	8.4	Moderate	Poté	0	0	4	0	0	0	1	2	D	1	0	9	9	8	9.6	Moderate		Před
34	1	F102	18	53	1	4	1	4	120	4	4	0		Před	0	0	4	0	0	0	1	1	D	1	0	9	9	7	8.4	Moderate	Poté	0	0	4	0	0	0	1	2	D	1	0	9	9	8	9.6	Moderate		Před
35	1	F102	59	94	1	3	1	4	120	3	1	0		Před	1	0	4	0	0	0	0	2	D	2	0	9	9	9	10.8	Moderate	Poté	0	0	4	0	0	0	0	2	D	2	0	9	9	8	9.6	Moderate		Před
36	1	F102	64	99	1	3	1	4	120	2	1	0		Před	0	0	4	0	0	0	0	1	D	1	0	9	9	6	7.2	Moderate	Poté	0	0	4	0	0	0	0	1	D	2	0	9	9	7	8.4	Moderate		Před
37	1	F102	95	130	3	2	1	4	120	3	1	0		Před	0	0	4	0	0	0	1	1	D	2	0	9	9	8	9.6	Moderate	Poté	0	0	4	0	0	0	1	1	D	2	0	9	9	8	9.6	Moderate		Před
38	1	F102	18		2	3	1	4	120	3	3	0		Před																	chybí PO																		Před
39	1	F102	29	85	3	3	1	4	120	3	3	0		Před																	chybí PO																		Před
41	1	F102	16	58	1	3	1	4	120	4	1	0		Před																	chybí																		Před
101	10	F102				4				3	3	0		Před	2	0	4	0	0	0	1	1	D	2	0	9	9	10	12	Moderate	Poté	1	0	4	0	0	0	0	2	D	2	0	9	9	9	10.8	Moderate		Před
102	10	F191				3				1	1	0		Před	1	0	4	1	0	0	2	2	D	1	0	9	9	11	13.2	Moderate	Poté	0	0	4	0	0	0	1	1	D	1	0	9	9	7	8.4	Moderate		Před
103	10	F132				2				3	1	0		Před	1	0	4	1	0	0	2	2	D	2	0	9	9	12	14.4	Moderate	Poté	1	0	4	0	0	0	1	1	D	1	0	9	9	8	9.6	Moderate		Před
104	10	F102				2				2	3	0		Před	0	0	4	0	0	0	1	2	D	1	0	9	9	8	9.6	Moderate	Poté	0	0	4	0	0	0	0	1	D	0	0	9	9	5	6	Moderate		Před
105	10	F102				3				3	3	1		Před	0	0	4	0	1	0	1	1	D	1	0	9	9	8	9.6	Moderate	Poté	0	0	4	0	0	0	1	0	D	1	0	9	9	6	7.2	Moderate		Před
106	10	F102				1				1	3	0		Před	1	0	4	1	0	0	2	2	D	1	0	9	9	11	13.2	Moderate	Poté	0	0	4	0	0	0	1	1	D	1	0	9	9	7	8.4	Moderate		Před
107	10	F102												Před	1	0	4	1	2	0	2	1	H	1	0	9	9	12	14.4	Moderate	Poté	0	0	4	1	2	0	0	1	B	0	0	9	9	8	9.6	Moderate		Před
108	10	F102				3				2	1	0		Před	0	0	4	0	0	0	1	1	B	1	0	9	9	7	8.4	Moderate	Poté	0	0	4	0	0	0	0	1	B	1	0	9	9	6	7.2	Moderate		Před
109	10	F102				3				3	1	0		Před	0	0	4	0	0	0	0	1	D	1	0	9	9	6	7.2	Moderate	Poté	0	0	4	0	0	0	1	1	D	1	0	9	9	7	8.4	Moderate		Před
110	10	F102				3				2	1	0		Před	0	0	4	1	0	0	1	1	B	1	0	9	9	8	9.6	Moderate	Poté	0	0	4	0	0	0	0	1	D	1	0	9	9	6	7.2	Moderate		Před
111	10	F102				3				3	1	0		Před	0	0	4	0	0	0	1	1	D	1	0	9	9	7	8.4	Moderate	Poté	0	0	4	0	0	0	1	1	B	1	0	9	9	7	8.4	Moderate		Před
112	10	F102				1				3	3	0		Před	1	0	4	0	0	0	1	2	J - histrionské rysy	2	0	9	9	10	12	Moderate	Poté	1	0	4	0	0	0	0	2	D	1	0	9	9	8	9.6	Moderate		Před
113	10	F102				1				3	4	0		před	0	0	4	0	0	0	0	1	D	1	0	9	9	6	7.2	Moderate	poté	0	0	4	0	0	0	0	1	D	2	0	9	9	7	8.4	Moderate		Před
114	10	F102				3				2	1	0		před	0	0	4	0	0	0	0	1	E	2	0	9	9	7	8.4	Moderate	poté	0	0	4	0	0	0	0	0	X	2	0	9	9	6	7.2	Moderate		Před
115	10	F102				1				2	3	0		před	0	0	4	1	0	0	1	1	D	2	0	9	9	9	10.8	Moderate	poté	0	0	4	0	0	0	1	0	X	1	0	9	9	6	7.2	Moderate		Před
116	10	F102				4				1	3	0		před	0	0	4	1	2	0	1	0	X	1	1	9	9	10	12	Moderate	poté	1	0	4	1	0	0	0	2	D	1	1	9	9	10	12	Moderate		Před
117	10	F102				1				2	1	0		před	0	0	4	1	2	0	0	1	F	1	0	9	9	9	10.8	Moderate	poté	0	0	4	1	2	0	0	1	F	1	1	9	9	10	12	Moderate		Před
118	10	F192												Před	2	0	4	1	1	1	1	1	NA	2	0	9	9	13	15.6	Moderate	Poté	1	0	4	0	0	0	1	2	B	1	0	9	9	9	10.8	Moderate		Před
[truncated: 163 more columns]
